# Supplementary material for: Corrigendum to “miR-195-5p Suppresses the Proliferation, Migration, and Invasion of Oral Squamous Cell Carcinoma by Targeting TRIM14”
Source: Biomed Res Int. 2022 May 12;2022:9865894. doi: 10.1155/2022/9865894 (PMC9119784; doi:10.1155/2022/9865894)
Supplement: Supplementary Materials — The raw data for Figure 4 can be found in the Supplementary files. [file 9865894.f1.zip]

Archive with 3 entries (2 files):
- 9865894.f1/data.xlsx
- 9865894.f1/Figure and data.pptx
- 9865894.f1/
