# Supplementary material for: Corrigendum to “miR-195-5p Suppresses the Proliferation, Migration, and Invasion of Oral Squamous Cell Carcinoma by Targeting TRIM14”
Source: Biomed Res Int. 2022 May 12;2022:9865894. doi: 10.1155/2022/9865894 (PMC9119784; doi:10.1155/2022/9865894)
Supplement: Supplementary Materials — The raw data for Figure 4 can be found in the Supplementary files. [file 9865894.f1.zip › 9865894.f1/data.xlsx]

## Sheet: Sheet1
Migration							Invasion
scramble+pcDNA3		miR-195-5p+pcDNA3		miR-195-5p+TRIM14			scramble+pcDNA3		miR-195-5p+pcDNA3		miR-195-5p+TRIM14
270		70		164			170		55		128
279		66		152			196		47		141
264		75		158			178		44		138
282		66		144			188		50		133
231		77		168			182		46		119
220		82		156			158		40		143
234		107		159			183		45		123
215		119		165			166		56		136
230		114		150			175		68		119
237		103		182			180		41		132
263		111		153			185		21		92
255		97		167			222		30		125
248		73		154			173		39		120
270		78		148			213		38		133
252		62		160			228		35		100
		t=21.790		t=15.127					t=23.852		t=9.525
		p=0.000		p=0.000					p=0.000		p=0.000
